# Supplementary material for: Differential Regulation of POC5 by ERα in Human Normal and Scoliotic Cells
Source: Genes (Basel). 2023 May 19;14(5):1111. doi: 10.3390/genes14051111 (PMC10218682; doi:10.3390/genes14051111)
Supplement: Supplementary file 1 [file genes-14-01111-s001.zip]

Archive with 1 entries (1 files):
- genes-2395069-supplementary.pdf
